# Supplementary material for: Emergence of Rice Blast AVR-Pi9 Resistance Breaking Haplotypes in Yunnan Province, China
Source: Life (Basel). 2023 Jun 4;13(6):1320. doi: 10.3390/life13061320 (PMC10302552; doi:10.3390/life13061320)
Supplement: Supplementary file 1 [file life-13-01320-s001.zip]

Archive with 1 entries (1 files):
- life-2351150-supplementary.pdf
